# Supplementary material for: Circular economy indicators: What do they measure?
Source: Resour Conserv Recycl. 2019 Jul;146:452–61. doi: 10.1016/j.resconrec.2019.03.045 (PMC6559262; doi:10.1016/j.resconrec.2019.03.045)
Supplement: Supplementary file 1 [file mmc1.xlsx]

## Sheet: T1. Documents
	T1 - Selected documents with CE indicators
	T1.1 - Documents based on the literature review
	Franklin-Johnson E, Figge F, Canning L. Resource duration as a managerial indicator for Circular Economy performance. J Clean Prod 2016;133:589–98. doi:10.1016/j.jclepro.2016.05.023.
	Linder M, Sarasini S, van Loon P. A Metric for Quantifying Product-Level Circularity. J Ind Ecol 2017;21:545–58. doi:10.1111/jiec.12552.
	Huysman S, De Schaepmeester J, Ragaert K, Dewulf J, De Meester S. Performance indicators for a circular economy: A case study on post-industrial plastic waste. Resour Conserv Recycl 2017;120:46–54. doi:10.1016/j.resconrec.2017.01.013.
	Di Maio F, Rem PC. A Robust Indicator for Promoting Circular Economy through Recycling. J Environ Prot (Irvine, Calif) 2015;06:1095–104. doi:10.4236/jep.2015.610096.
	Di Maio F, Rem PC, Baldé K, Polder M. Measuring resource efficiency and circular economy: A market value approach. Resour Conserv Recycl 2017;122:163–71. doi:10.1016/j.resconrec.2017.02.009.
	Azevedo S, Godina R, Matias J. Proposal of a Sustainable Circular Index for Manufacturing Companies. Resources 2017;6:63. doi:10.3390/resources6040063.
	Scheepens AE, Vogtländer JG, Brezet JC. Two life cycle assessment (LCA) based methods to analyse and design complex (regional) circular economy systems. Case: making water tourism more sustainable. J Clean Prod 2016;114:257–68. doi:10.1016/j.jclepro.2015.05.075.
	Pauliuk S. Critical appraisal of the circular economy standard BS 8001:2017 and a dashboard of quantitative system indicators for its implementation in organizations. Resour Conserv Recycl 2018;129:81–92. doi:10.1016/j.resconrec.2017.10.019.
	Zink T, Geyer R, Startz R. A Market-Based Framework for Quantifying Displaced Production from Recycling or Reuse. J Ind Ecol 2016;20:719–29. doi:10.1111/jiec.12317.
	Vanegas P, Peeters JR, Cattrysse D, Tecchio P, Ardente F, Mathieux F, et al. Ease of disassembly of products to support circular economy strategies. Resour Conserv Recycl 2017. doi:10.1016/J.RESCONREC.2017.06.022.
	Adibi N, Lafhaj Z, Yehya M, Payet J. Global Resource Indicator for life cycle impact assessment: Applied in wind turbine case study. J Clean Prod 2017;165:1517–28. doi:10.1016/j.jclepro.2017.07.226.
	T1.2 - Additional documents
	EMF - Ellen MacArthur Foundation. Circular Indicators: An approach to measuring circularity. Methodology. vol. 23. 2015b. doi:10.1016/j.giq.2006.04.004.
	Graedel TE, Allwood J, Birat J-P, Buchert M, Hagelüken C, Reck BK, et al. What Do We Know About Metal Recycling Rates? J Ind Ecol 2011;15:355–66. doi:10.1111/j.1530-9290.2011.00342.x.
	Matsuno Y, Daigo I, Adachi Y. Application of Markov Chain Model to Calculate the Average Number of Times of Use of a Material in Society. An Allocation Methodology for Open-Loop Recycling. Part 2: Case Study for Steel (6 pp). Int J Life Cycle Assess 2007;12:34–9. doi:10.1065/lca2006.05.246.2.

## Sheet: T2. Indicators
	T2 - CE indicators, equation, and classification
	* Some indicators are indexed by a main indicator, e.g. MCI = LFI + F(x). Only the main indicators are present in Figure 4, e.g. MCI but not LFI or F(x).
	** The notations used here are adapted from original reference for clearness.
	Indicators' full name	Indicator	Equation	Scope	Strategy	Reference
	Material Circularity indicator	MCI	MCI=1 - LFI * F(x)	1	2 4 5 6	EMF - Ellen MacArthur Foundation. Circular Indicators: An approach to measuring circularity. Methodology. vol. 23. 2015b. doi:10.1016/j.giq.2006.04.004.
	Linear Flow Index	LFI	LFI=(Amount of virgin Material + Amount of unrecoverable waste) / 2 * Amount of total mass	1	4 5 6	EMF - Ellen MacArthur Foundation. Circular Indicators: An approach to measuring circularity. Methodology. vol. 23. 2015b. doi:10.1016/j.giq.2006.04.004.
	Utility factor	F(x)	F(x)=(Lifetime/Lifetime average) * ("Functional Unity" (i.e. No. of times product is used to its full capacity) / "Functional Unity" average)	1	2	EMF - Ellen MacArthur Foundation. Circular Indicators: An approach to measuring circularity. Methodology. vol. 23. 2015b. doi:10.1016/j.giq.2006.04.004.
	Old scrap collection rate	CR	CR=recycling input (i.e. Collection output)/total metal collected	0	4	Graedel TE, Allwood J, Birat J-P, Buchert M, Hagelüken C, Reck BK, et al. What Do We Know About Metal Recycling Rates? J Ind Ecol 2011;15:355–66. doi:10.1111/j.1530-9290.2011.00342.x.
	Recycling rate	RR	RR=recycling output / recycling input	0	4	Graedel TE, Allwood J, Birat J-P, Buchert M, Hagelüken C, Reck BK, et al. What Do We Know About Metal Recycling Rates? J Ind Ecol 2011;15:355–66. doi:10.1111/j.1530-9290.2011.00342.x.
	EoL recycling rate	EOL-RR	EOL-RR=total metal collected / recycling output (i.e. OLD scrap)	0	4	Graedel TE, Allwood J, Birat J-P, Buchert M, Hagelüken C, Reck BK, et al. What Do We Know About Metal Recycling Rates? J Ind Ecol 2011;15:355–66. doi:10.1111/j.1530-9290.2011.00342.x.
	Recycling input rate	RIR	RIR=(OLD+NEW scrap) / total demand of metal	0	4	Graedel TE, Allwood J, Birat J-P, Buchert M, Hagelüken C, Reck BK, et al. What Do We Know About Metal Recycling Rates? J Ind Ecol 2011;15:355–66. doi:10.1111/j.1530-9290.2011.00342.x.
	Old scrap ratio	OSR	OSR=OLD scrap/total secondary (i.e. OLD+NEW)	0	4	Graedel TE, Allwood J, Birat J-P, Buchert M, Hagelüken C, Reck BK, et al. What Do We Know About Metal Recycling Rates? J Ind Ecol 2011;15:355–66. doi:10.1111/j.1530-9290.2011.00342.x.
	Longevity	Longevity	Longevity = Li + Rf + Rc	1	2 4 6	Franklin-Johnson E, Figge F, Canning L. Resource duration as a managerial indicator for Circular Economy performance. J Clean Prod 2016;133:589–98. doi:10.1016/j.jclepro.2016.05.023.
	Lifetime	Li	Li= initial lifetime of the product (e.g. number of months) of new use	1	2
	Refurbished	Rf	Rf = % returned products * % refurbished products * Lifetime of refurbished product	1	2	Franklin-Johnson E, Figge F, Canning L. Resource duration as a managerial indicator for Circular Economy performance. J Clean Prod 2016;133:589–98. doi:10.1016/j.jclepro.2016.05.023.
	Recycled	Rc	Rc= (Product lifetime + Ref) *[( % returned products * % Recycled products * % Unrecovered material from product) / (1 - % returned products * % Recycled products * % Unrecovered material from product)]	1	4 6	Franklin-Johnson E, Figge F, Canning L. Resource duration as a managerial indicator for Circular Economy performance. J Clean Prod 2016;133:589–98. doi:10.1016/j.jclepro.2016.05.023.
	Product-Level Circularity Metric	PLCM	PLCM = (economic value of recirculated parts / economic value of all parts)	2	2 3 4	Linder M, Sarasini S, van Loon P. A Metric for Quantifying Product-Level Circularity. J Ind Ecol 2017;21:545–58. doi:10.1111/jiec.12552.
	Circular economy performance indicator	CPI	CPI = actual benefit / ideal benefit according quality	2	4 5	Huysman S, De Schaepmeester J, Ragaert K, Dewulf J, De Meester S. Performance indicators for a circular economy: A case study on post-industrial plastic waste. Resour Conserv Recycl 2017;120:46–54. doi:10.1016/j.resconrec.2017.01.013.
	Circular Economy Index	CEI	CEI=(Material value recycled from EOL product) / (value of material entering the recycling facility)	2	4	Di Maio F, Rem PC. A Robust Indicator for Promoting Circular Economy through Recycling. J Environ Prot (Irvine, Calif) 2015;06:1095–104. doi:10.4236/jep.2015.610096.
	Value-based resource efficiency	VRE	VRE = [Gross value of outputs - (Input value of Energy, Materials, Services)] / [(Input value of Energy) + (Input value of Materials)]	2	4	Di Maio F, Rem PC, Baldé K, Polder M. Measuring resource efficiency and circular economy: A market value approach. Resour Conserv Recycl 2017;122:163–71. doi:10.1016/j.resconrec.2017.02.009.
	Sustainable Circular Index	SCI	SCI=Weight set of indicators (economical, social, environmental, circularity) Circularity (LFI, F(x), Recycling efficiency)	2	2 4 5 6	Azevedo S, Godina R, Matias J. Proposal of a Sustainable Circular Index for Manufacturing Companies. Resources 2017;6:63. doi:10.3390/resources6040063.
	Eco-cost value ratio	EVR	EVR=eco-costs/value (i.e.. Value is The sum of the perceived product- & service- quality, and the image)	2	2	Scheepens AE, Vogtländer JG, Brezet JC. Two life cycle assessment (LCA) based methods to analyse and design complex (regional) circular economy systems. Case: making water tourism more sustainable. J Clean Prod 2016;114:257–68. doi:10.1016/j.jclepro.2015.05.075.
	Total Restored Products	TRP	R=C1(Reuse)+C2(Refill or refurbish)+C3(redistribution)+C4(remanufacture)	1	2 3	Pauliuk S. Critical appraisal of the circular economy standard BS 8001:2017 and a dashboard of quantitative system indicators for its implementation in organizations. Resour Conserv Recycl 2018;129:81–92. doi:10.1016/j.resconrec.2017.10.019.
	Lifetime of Materials on Anthroposphere	LMA	LMA=scenario simulation based on Markov chain model	1	4	Pauliuk S. Critical appraisal of the circular economy standard BS 8001:2017 and a dashboard of quantitative system indicators for its implementation in organizations. Resour Conserv Recycl 2018;129:81–92. doi:10.1016/j.resconrec.2017.10.019.
	Material Circularity Indicator CIRC	CIRC	CIRC=(actual cumulative service)/(maximal theoretical cumulative service)	1	4	Pauliuk S. Critical appraisal of the circular economy standard BS 8001:2017 and a dashboard of quantitative system indicators for its implementation in organizations. Resour Conserv Recycl 2018;129:81–92. doi:10.1016/j.resconrec.2017.10.019.
	Displacement	Displacement	market interactions using partial equilibrium analysis	2	4	Zink T, Geyer R, Startz R. A Market-Based Framework for Quantifying Displaced Production from Recycling or Reuse. J Ind Ecol 2016;20:719–29. doi:10.1111/jiec.12317.
	﻿ease of Disassembly Metric	eDiM	eDiM = Σ (Tool change + Identifying+ Manipulation + Positioning + Disconnection + Removing)	0	2 3	Vanegas P, Peeters JR, Cattrysse D, Tecchio P, Ardente F, Mathieux F, et al. Ease of disassembly of products to support circular economy strategies. Resour Conserv Recycl 2017. doi:10.1016/J.RESCONREC.2017.06.022.
	Global Resource Indicator	GRI	GRI = Scarcity / (Recyclability + Geopolitical availability)	2	4	Adibi N, Lafhaj Z, Yehya M, Payet J. Global Resource Indicator for life cycle impact assessment: Applied in wind turbine case study. J Clean Prod 2017;165:1517–28. doi:10.1016/j.jclepro.2017.07.226.
	Average Number of Times of Use of a Material in Society	NTUM	NTUM= Σ (Tu Nsu) (i.e. average residence time in society Tu in each state u, the average residence time of elements of iron in society from initial state s until ultimately being landfilled after an unlimited number of transitions)	1	4	Matsuno Y, Daigo I, Adachi Y. Application of Markov Chain Model to Calculate the Average Number of Times of Use of a Material in Society. An Allocation Methodology for Open-Loop Recycling. Part 2: Case Study for Steel (6 pp). Int J Life Cycle Assess 2007;12:34–9. doi:10.1065/lca2006.05.246.2.
